# Supplementary material for: Use of Human Intravenous Immunoglobulin Therapy in Two Dogs with Non-Neoplastic Bone Marrow Disorders Refractory to Immunosuppressive Therapy
Source: Vet Sci. 2026 Feb 3;13(2):145. doi: 10.3390/vetsci13020145 (PMC12945045; doi:10.3390/vetsci13020145)
Supplement: Supplementary file 1 [file vetsci-13-00145-s001.zip]

Archive with 3 entries (3 files):
- Supplementary_Table_S1_Immunosuppressive_Treatment_History.xlsx
- Supplementary_Table_S2_Case1_Raw_Hematologic_Data.xlsx
- Supplementary_Table_S3_Case2_Raw_Hematologic_Data.xlsx
