# Supplementary material for: Use of Human Intravenous Immunoglobulin Therapy in Two Dogs with Non-Neoplastic Bone Marrow Disorders Refractory to Immunosuppressive Therapy
Source: Vet Sci. 2026 Feb 3;13(2):145. doi: 10.3390/vetsci13020145 (PMC12945045; doi:10.3390/vetsci13020145)
Supplement: Supplementary file 1 [file vetsci-13-00145-s001.zip › Supplementary_Table_S1_Immunosuppressive_Treatment_History.xlsx]

## Sheet: S1. Treatment_History
Supplementary Table S1. Immunosuppressive treatment history prior to presentation at our institution
Case	Drug	Dose	Duration	Therapeutic Monitoring	Observed Hematologic Response	Reason for change/discontinuation
Case 1	Prednisolone	1 mg/kg q12h	5 weeks*	Clinical monitoirng only	No sustained hematologic improvement reported	Reported lack of response. Discontinued due to elevation of liver enzymes.
		1 mg/kg q12h	3 weeks*	Clinical monitoirng only	No sustained hematologic improvement reported	Reported lack of response. Discontinued due to elevation of liver enzymes.
	Mycophenolate mofetil	15-20 mg/kg q12h	6 weeks*	Clinical monitoirng only	No sustained hematologic improvement reported	Reported lack of response
		10 mg/kg q12h	4 weeks*	Clinical monitoirng only	No sustained hematologic improvement reported	Reported lack of response
	Leflunomide	3-4 mg/kg q24h	9 weeks*	Clinical monitoirng only	No sustained hematologic improvement reported	Reported lack of response
	Cyclosporine	7.5 mg/kg q12h	24 weeks	Therapeutic drug monitoring (TDM) performed at referring hospital	Transient hematologic improvement without sustained response	Initial trial (TDM-guided)
		10 mg/kg q12h	4 weeks		No sustained hematologic improvement reported	Escalation due to low trough
		6 mg/kg q24h	ongoing at time of referral		No sustained hematologic improvement reported	Tapered due to gastrointestinal adverse effects
Case 2	Prednisolone	1 mg/kg q12h	25 weeks*	Clinical monitoirng only	No sustained hematologic improvement reported	Dose adjustment due to adverse effects including alopecia and calcinosis cutis
		1 mg/kg q12h	34 weeks*	Clinical monitoirng only	No sustained hematologic improvement reported	Discontinued due to gastrointestinal adverse effects
		1 mg/kg q12h	ongoing at time of referral	Clinical monitoirng only	No sustained hematologic improvement reported	Ongoing treatment at time of referral
	Mycophenolate mofetil	10 mg/kg q12h	25 weeks*	Clinical monitoirng only	No sustained hematologic improvement reported	Reported lack of response
		10 mg/kg q12h	22 weeks*	Clinical monitoirng only	No sustained hematologic improvement reported	Reported lack of response. Discontinued due to gastrointestinal adverse effects
		10 mg/kg q12h	ongoing at time of referral	Clinical monitoirng only	No sustained hematologic improvement reported	Ongoing treatment at time of referral
	Cyclosporine	5mg/kg q12h	21 weeks*	Clinical monitoirng only	No sustained hematologic improvement reported	Reported lack of response
	Leflunomide	3mg/kg q24h	5 weeks*	Clinical monitoirng only	No sustained hematologic improvement reported	Reported lack of response
* Intermittent indicates non-continuous administration due to reported lack of response or adverse effects.
