# Supplementary material for: Use of Human Intravenous Immunoglobulin Therapy in Two Dogs with Non-Neoplastic Bone Marrow Disorders Refractory to Immunosuppressive Therapy
Source: Vet Sci. 2026 Feb 3;13(2):145. doi: 10.3390/vetsci13020145 (PMC12945045; doi:10.3390/vetsci13020145)
Supplement: Supplementary file 1 [file vetsci-13-00145-s001.zip › Supplementary_Table_S2_Case1_Raw_Hematologic_Data.xlsx]

## Sheet: S2. Case1_RawData
Supplementary Table S2. Raw hematologic data for Case 1.
Date	Week	Event	HCT(%)	RPI	Retic(K/µL)	Hb(g/dL)	MCV(fL)	MCHC(g/dL)	PLT(K/µL)	WBC(x10^9/L )	CRP(mg/dL)	D-dimer(ng/mL)	PT(s)	aPTT(s)
2022-07-07	-51	1st blood transfusion	20.2	0.69	90.1
2023-02-23	-18	2nd blood transfusion	18.7	0.66	86.3
2023-04-17	-10	3rd blood transfusion	17.9	0.12	18.7
2023-05-25	-5	4th blood transfusion	15.6	0.47	73.8
2023-06-30	0	VMTH Consultation 5th blood transfusion (before)	17.5	0.59	53.8	5.5	74.2	31.4	122	4.82	2.1	351.54	13	96
2023-06-30	0	5th blood transfusion (after)	37.2
2023-07-07	1	1th hIVIG administration	37	0	53
2023-07-14	2	monitoring	33.4	0.64	71.3
2023-07-20	3	monitoring	28.6	1.11	104.3
2023-07-28	4	2nd hIVIG administration Tapering of cyclosporine	29.3	1.67	78.6
2023-08-11	6	3rd hIVIG administration	22.8	0.18	36.4
2023-08-17	7	4th hIVIG administration	25.2	1.02	59.9
2023-08-25	8	5th hIVIG administration	22.1	0.14	36.4
2023-09-01	9	monitoring	22.3	1.8	103.6
2023-11-09	19	6th blood transfusion (before)	16.7	0.47	26	5.4	73.2	32.3	138	4.04
2023-11-09	19	6th blood transfusion (after) 6th hIVIG administration	19.5	0.46	35.9
2023-11-17	20	monitoring	21.4	5	145.7
2024-01-27	30	monitoring	22.9	0.48	64.8
2024-03-16	37	monitoring	19.6	0.52	74.3
2024-04-20	42	monitoring	20.3	0.56	79
Abbreviations: HCT, hematocrit; RPI, reticulocyte production index; Retic, reticulocyte; Hb, hemoglobin; MCV, mean corpuscular volume; MCHC, mean corpuscular hemoglobulin concentration; PLT, platelet; WBC, white blood cell; CRP, c-reactive protien; PT, prothrombin time; aPTT, activated partial thromboplastin time
