# Supplementary material for: Use of Human Intravenous Immunoglobulin Therapy in Two Dogs with Non-Neoplastic Bone Marrow Disorders Refractory to Immunosuppressive Therapy
Source: Vet Sci. 2026 Feb 3;13(2):145. doi: 10.3390/vetsci13020145 (PMC12945045; doi:10.3390/vetsci13020145)
Supplement: Supplementary file 1 [file vetsci-13-00145-s001.zip › Supplementary_Table_S3_Case2_Raw_Hematologic_Data.xlsx]

## Sheet: S3. Case2_RawData
Supplementary Table S3. Raw hematologic data for Case 2.
Date	Week	Event	HCT(%)	RPI	Retic(K/µL)	Hb(g/dL)	MCV(fL)	MCHC(g/dL)	PLT(K/µL)	WBC(x10^9/L )	CRP(mg/dL)	D-dimer(ng/mL)	PT(s)	aPTT(s)
2021-12-13	-92	1st blood transfusion	17.8	0.17	31.2
2022-01-15	-87	2nd blood transfusion	18.5	0.26	46.5
2022-07-28	-59	3rd blood transfusion	11.6	0.2	38.4
2022-09-28	-50	4th blood transfusion	15.7	0.32	70.1
2022-12-02	-41	5th blood transfusion	16.4	0.37	63.4
2023-03-11	-27	6th blood transfusion	10.8	0.12	26.7
2023-05-04	-19	7th blood transfusion	18.6	0.37	56.3
2023-07-05	-10	8th blood transfusion	20.9	0.4	62.9
2023-09-15	0	VMTH Consultation 9th blood transfusion 1st hIVIG administration	13.3	0.25	47.9	5	70.8	30	641	30.89	1.9	127.72	15	82
2023-09-16	0	2nd hIVIG administration	36.4	0.03	89.8
2023-09-17	0	3rd hIVIG administration	35.8	1.1	171.4
2023-09-21	1	4th hIVIG administration	28.5	1.1	66
2023-10-04	3	5th hIVIG administration Tapering of PDS and MMF	28.1	1.4	158.4
2023-10-13	4	6th hIVIG administration	32.4	2.1	163.4
2023-10-25	6	monitoring	33.3	2	231.8
2023-12-27	15	monitoring	22.3	0.57	75.1
2024-01-23	18	7th hIVIG administration	20.3	0.6	66.2
2024-01-27	19	monitoring	25.3	1.7	222.2
2024-02-12	21	monitoring	29.8	0.89	93.2
2024-04-01	28	monitoring	26.8	0.65	84.2
2024-04-06	29	monitoring	22.6	0.59	87.8
2024-04-10	30	monitoring	19.1	0.76	110.1
2024-04-20	31	monitoring	20.1	0.49	77.3
Abbreviations: HCT, hematocrit; RPI, reticulocyte production index; Retic, reticulocyte; Hb, hemoglobin; MCV, mean corpuscular volume; MCHC, mean corpuscular hemoglobulin concentration; PLT, platelet; WBC, white blood cell; CRP, c-reactive protien; PT, prothrombin time; aPTT, activated partial thromboplastin time; PDS, prednisolone; MMF, mycophenolate mofetil
